# Supplementary material for: Early Identification of Alzheimer's Disease in Mouse Models: Application of Deep Neural Network Algorithm to Cognitive Behavioral Parameters
Source: iScience. 2021 Feb 16;24(3):102198. doi: 10.1016/j.isci.2021.102198 (PMC7937558; doi:10.1016/j.isci.2021.102198)
Supplement: Data S1. Code and data used in this study, related to figure 1 [file mmc2.zip › [Supplemental]DNN classification.py]

# import required functions
import numpy as np
import math
import csv
import statistics as st
import scipy.stats as stats

from sklearn.model_selection import StratifiedKFold
from keras.models import Sequential
from keras.layers.core import Dense, Activation
from keras.layers.normalization import BatchNormalization
from keras.optimizers import SGD

# import data
# import behavioral parameters from phases 1, 2, or both
with open('BehavioralData_phase1.txt') as f:
    reader = csv.reader(f,delimiter='\t')
    X = np.array(list(reader))

# import genotype indices 
with open('GenotypicLabels.txt') as f:
    reader = csv.reader(f,delimiter='\t')
    z = np.array(list(reader))

# Specify indices with missing values    
c_=[]
for c in range(0,X.shape[1]):
    dum = np.zeros((X.shape[0],))
    r_=[]
    for r in range(0,X.shape[0]):
        r_.append(math.isnan(float(X[r,c])))
    res = [i for i, val in enumerate(r_) if val] 
    dum[res]=1
    c_.append(dum)

# Select sample data without any missing values 
X=X[sum(c_)==0,:]  
z=z[sum(c_)==0,:] 

# characterize the genotypes
y = z[:,1]
y = y.astype(int)
target_names = ['WT','NL-G-F']

# evaluate the effect of behavioral parameters on genotypes
RES_stat=[]
for ii in range(0,len(X[0])):
   F, p = stats.f_oneway(X[y==0,ii], X[y==1,ii])
   RES_stat.append(F)

# Common settings
seed = 1234
fold_num = 5 # Cross-validation

############################################################################################
# Classification analysis

# Randomize sample orders
indices = np.random.permutation(range(len(X)))

# Create training and test subsets
kfold = StratifiedKFold(n_splits=fold_num, shuffle=True, random_state=seed)   

# Create the output (0: WT and 1: AppNL-G-F/NL-G-F)
YY=z[:,1]

# Initial setting
ACC=0 # accuracy at the current step (i.e., step 0)
ACC_ref=0 # the highest obtained accuracy 
ACC_list=[] # list of averages of resulted accuracies for all steps
ACC_std=[] # list of standard deviations of accuracies across cross-validation for all steps

# DNN setting           
n_hidden1 = 100 # number of nodes for the first hidden layer
n_hidden2 = 40 # number of nodes for the second hidden layer
alpha = 0.01 # learning rate for optimizing the network weights           
epochs = 200 # interation number of training
batch_size = 10 # split number of training subsets

# Indices of behavioral parameters (i.e., parameters 1–60)
nfeat=np.array(range(0,len(X[0]))) 

# DNN has to have more than one input
# Initial input from the most significant parameter
featREF=np.argmax(RES_stat)

# Stepwise forward selection
while ACC > (ACC_ref-0.05) or ACC == 1:
    """
	Termination criteria
	Either declined accuracy about 5% from the highest obtained accuracy or perfect accuracy (100%)
	"""
    
    # Find indices of the unselected parameters
    bool_array=np.in1d(nfeat,featREF)
    bool_array=nfeat[bool_array==0]
    
    stpscore=[] # list of averages of resulted accuracies for each combination of parameters
    stpstdscore=[] # list of standard deviations of accuracies across cross-validation for each combination
	
    # Iteration to combine the selected parameters with the unselected parameters
    for IDfeat in range(0,len(bool_array)):
        # Specifiy the inputs
        XX=X[:,np.append(featREF,bool_array[IDfeat])]
        
        cvscores = [] # list of resulted accuracies across cross-validation
        
        # Deep Neural Network (DNN) with cross-validation 
        for train, test in kfold.split(XX[indices], YY[indices]):				
            n_in = len(XX[0]) # number of inputs
            n_out = len(z[0]) # number of outputs
            
            # Create the network
            model = Sequential()
			
			# The input layer to the first hidden layer
            model.add(Dense(n_hidden1, input_dim=n_in))
            model.add(BatchNormalization())    
            model.add(Activation('tanh'))
           
			# The first hidden layer to the second hidden layer
            model.add(Dense(n_hidden2))
            model.add(BatchNormalization())
            model.add(Activation('relu'))
			
			# The second hidden layer to the output layer
            model.add(Dense(n_out))
            model.add(Activation('softmax'))
			
			# Compile the network model
            model.compile(loss='categorical_crossentropy', optimizer=SGD(lr=alpha), metrics=['accuracy'])             
           
			# Train the network model with training subsets
            model.fit(XX[train], z[train], epochs=epochs, batch_size=batch_size,verbose=0)
			
			# Evaluate the network model with test subsets                
            loss_and_metrics = model.evaluate(XX[test], z[test])
			
            cvscores.append(loss_and_metrics[1])
        
        # Averages and standard deviations of resulted accuracies across cross-validation
        stpscore.append(np.mean(cvscores))
        stpstdscore.append(st.stdev(cvscores))
    
    # Select the combination of parameters giving the highest averaged accuracy
    featREF=np.append(featREF,bool_array[np.argmax(stpscore)])
    
    # Update the current accuracy
    ACC=stpscore[np.argmax(stpscore)]
    
    # Update the lists of averages and standard deviations of accuracies step-by-step
    ACC_list.append(ACC)
    ACC_std.append(stpstdscore[np.argmax(stpscore)])
    
    # Update the highest obtained accuracy from the list of averaged accuracies
    ACC_ref=ACC_list[np.argmax(ACC_list)]
    
    # Monitor the classification results for each step
    print("Selected parameters:", featREF)
    print("The list of averaged accuracies:", ACC_list)
    print("The list of standard deviation of resulted accuracies:", ACC_std)
    	
############################################################################################
