# Supplementary material for: Early Identification of Alzheimer's Disease in Mouse Models: Application of Deep Neural Network Algorithm to Cognitive Behavioral Parameters
Source: iScience. 2021 Feb 16;24(3):102198. doi: 10.1016/j.isci.2021.102198 (PMC7937558; doi:10.1016/j.isci.2021.102198)
Supplement: Data S1. Code and data used in this study, related to figure 1 [file mmc2.zip › ReadMe.txt]

The deep neural network (DNN) code is written in Python 3.6. 
The used open-source libraries are detailed below.
# keras ver. 2.2.0
# keras-applications ver. 1.0.7
# keras-preprocessing ver. 1.1.2
# numpy ver. 1.18.1
# scipy ver. 1.4.1
# statsmodels ver. 0.11.0
# tensorflow ver. 1.15.0
# tensorflow-estimator ver. 1.15.1

The inputs for DNN code are behavioral data (BehavioralData_phase1.txt or BehavioralData_phase2.txt) and genotypic labels (GenotypicLabels.txt).
The structure of behavioral data is 36 ~ 61 (row ~ column).
Each row represents each mice data (17 wild-type mice and 19 AppNL-G-F/NL-G-F mice). 
Each column denotes each behavioral parameters (60 parameters from 11 parameter-groups + 1 gender information).
The below tabulation shows column data numbers and associated parameter-groups.

Column		Parameter-group		Task variation
1		1			Day 1
2		1			Day 2
3		1			Day 3
4		1			Day 4
5		1			Day 5
6		1			Day 6
7		1			Day 7
8		2			Day 1
9		2			Day 2
10		2			Day 3
11		2			Day 4
12		2			Day 5
13		2			Day 6
14		2			Day 7
15		3			Day 1
16		3			Day 2
17		3			Day 3
18		3			Day 4	
19		3			Day 5	
20		3			Day 6
21		3			Day 7
22		3			Day 8
23		4			0.3 s stimulus duration
24		4			0.5 s stimulus duration
25		4			1 s stimulus duration
26		5			0.3 s stimulus duration
27		5			0.5 s stimulus duration
28		5			1 s stimulus duration
29		6			0.3 s stimulus duration
30		6			0.5 s stimulus duration
31		6			1 s stimulus duration
32		7			0.3 s stimulus duration
33		7			0.5 s stimulus duration
34		7			1 s stimulus duration
35		8			0.3 s stimulus duration
36		8			0.5 s stimulus duration
37		8			1 s stimulus duration
38		9			Baseline period
39		9			Learning period
40		9			Retention period
41		9			Extinction period
42		10			0 s delay
43		10			1 s delay
44		10			2 s delay
45		10			3 s delay
46		10			4 s delay
47		10			5 s delay
48		10			6 s delay
49		10			7 s delay
50		10			8 s delay
51		11			0 s delay
52		11			0.1 s delay
53		11			1 s delay
54		11			2 s delay
55		11			3 s delay
56		11			4 s delay
57		11			5 s delay
58		11			6 s delay
59		11			7 s delay
60		11			8 s delay
61		Gender			-

The gender information is provided by binary data (1 and 2 for male and female, respectively).
Please refer to Table 1 of the manuscript for the details of parameter-groups.

The structure of genotype labels is 36 ~ 2 (row ~ column).
Columns show logical data (1 for true; 0 for false) for each genotype (wild-type and AppNL-G-F/NL-G-F for columns 1 and 2, respectively).
The below tabulation shows row data numbers and associated genotypes

Row		Genotype
1		Wild-type
2		Wild-type
3		Wild-type
4		Wild-type
5		Wild-type
6		Wild-type
7		Wild-type
8		Wild-type
9		Wild-type
10		Wild-type
11		Wild-type
12		Wild-type
13		Wild-type
14		Wild-type
15		Wild-type
16		Wild-type
17		Wild-type
18		AppNL-G-F/NL-G-F
19		AppNL-G-F/NL-G-F
20		AppNL-G-F/NL-G-F
21		AppNL-G-F/NL-G-F
22		AppNL-G-F/NL-G-F
23		AppNL-G-F/NL-G-F
24		AppNL-G-F/NL-G-F
25		AppNL-G-F/NL-G-F
26		AppNL-G-F/NL-G-F
27		AppNL-G-F/NL-G-F
28		AppNL-G-F/NL-G-F
29		AppNL-G-F/NL-G-F
30		AppNL-G-F/NL-G-F
31		AppNL-G-F/NL-G-F
32		AppNL-G-F/NL-G-F
33		AppNL-G-F/NL-G-F
34		AppNL-G-F/NL-G-F
35		AppNL-G-F/NL-G-F
36		AppNL-G-F/NL-G-F
