# Supplementary material for: Early Identification of Alzheimer's Disease in Mouse Models: Application of Deep Neural Network Algorithm to Cognitive Behavioral Parameters
Source: iScience. 2021 Feb 16;24(3):102198. doi: 10.1016/j.isci.2021.102198 (PMC7937558; doi:10.1016/j.isci.2021.102198)
Supplement: Data S1. Code and data used in this study, related to figure 1 [file mmc2.zip › GenotypicLabels.txt]

1	0
1	0
1	0
1	0
1	0
1	0
1	0
1	0
1	0
1	0
1	0
1	0
1	0
1	0
1	0
1	0
1	0
0	1
0	1
0	1
0	1
0	1
0	1
0	1
0	1
0	1
0	1
0	1
0	1
0	1
0	1
0	1
0	1
0	1
0	1
0	1
