# Supplementary material for: Early Identification of Alzheimer's Disease in Mouse Models: Application of Deep Neural Network Algorithm to Cognitive Behavioral Parameters
Source: iScience. 2021 Feb 16;24(3):102198. doi: 10.1016/j.isci.2021.102198 (PMC7937558; doi:10.1016/j.isci.2021.102198)
Supplement: Data S1. Code and data used in this study, related to figure 1 [file mmc2.zip › BehavioralData_phase2.txt]

73.21	73.53	85.56	87.8	85.71	84.71	93.42	82	91.21	87.23	83.33	88.54	93.67	89.01	74.63	31.58	54.29	42.86	26.32	35.71	39.13	44.44	26.62	28.22	34.76	35.71	17.79	2.67	3.25	7.36	5.88	20.78	30.67	42.78	25.12	37.1	52.55	18.23	1.84	11.48	8.84	88.55	99.73	49.56	25.96	14.58	14.05	0	0	0
69.7	77.78	80	88.73	80.95	87.32	90	66.32	89.47	92.21	97.1	90.36	90.32	89.41	72.55	58.7	43.48	42.86	25	28.57	19.23	36.84	33.82	37.13	37.21	18.14	4.19	3.49	6.86	5.99	7.56	23.04	28.74	38.95	27.62	36.96	49.71	9.65	2.87	32.71	26.96	82.7	94.19	46.9	36.14	30.51	30.97	22.95	3.5	1.91
NaN	NaN	NaN	NaN	NaN	NaN	NaN	NaN	NaN	NaN	NaN	NaN	NaN	NaN	NaN	NaN	NaN	NaN	NaN	NaN	NaN	NaN	NaN	NaN	NaN	NaN	NaN	NaN	NaN	NaN	NaN	NaN	NaN	NaN	NaN	NaN	NaN	NaN	NaN	NaN	NaN	NaN	NaN	NaN	NaN	NaN	NaN	NaN	NaN	NaN
74.78	81.06	90	92.79	85.85	91.8	91.59	71.2	86.76	88.99	89.47	93.64	93.4	91.67	70.83	44.44	61.29	40	40.91	58.14	53.57	60	33.33	30.5	38.51	38.02	16.5	1.15	7.29	12	9.77	8.85	29	41.95	10.71	34.22	53.88	14.07	3.4	14.29	8.8	NaN	NaN	NaN	NaN	NaN	NaN	NaN	NaN	NaN
85.94	86.82	92.55	98.02	95.19	96.91	99.11	78.9	88.89	89.47	100	95.74	93.48	93.98	57.83	31.58	30	23.08	33.33	0	18.18	21.74	16.41	14.91	16.79	51.56	21.93	2.92	14.06	10.53	13.14	14.84	42.98	58.39	17.03	49.45	66.55	31.83	2.54	9.56	32.73	61.65	44.59	15.58	16.23	8.48	3.16	7.03	4.61	1.42
80.17	92	91.18	92.45	93.55	90.1	91.58	71.72	76	85.71	91.36	92.86	90.54	98.53	51.85	33.33	36.36	28.57	42.86	21.43	0	40	22	25.81	25	62	24.19	3.13	4	9.68	10.94	0	40.32	65.63	0	69.07	107.69	30.74	2.56	20.73	15.1	72.94	91.03	0.79	0	0	0	0	0	0
63.77	71.59	77.08	91.76	93.75	90.11	92.63	80.65	81.58	90.91	96.4	94.23	93.07	89.89	73.17	38.18	46.67	33.33	35.48	21.05	21.62	14.29	20.38	32.39	23.72	41.4	8.52	1.92	6.37	11.36	11.54	21.02	40.34	54.49	24.15	49.44	64.26	16.44	1.21	12.7	6.72	NaN	NaN	NaN	NaN	NaN	NaN	NaN	NaN	NaN
76.58	90.2	89.74	93.68	93.16	94.44	97.25	88.24	95.97	90.32	92.24	92.37	92.92	92.03	73.08	56.82	50	45.16	25	45.71	37.5	42.11	27.93	21.62	22.22	33.33	9.01	3.33	10.81	7.21	5.56	18.92	42.34	47.78	25.28	52.59	63.44	13.93	1.05	30.74	24.92	63.35	74.02	1.03	0.18	0.33	0.51	0	0	0
61.79	83.7	82.11	92.31	89.69	86.41	91.4	67.33	75.86	77.11	87.65	86.42	76.88	88.42	66.28	33.33	50	26.67	28.57	54.84	52.17	47.37	18.42	19.44	18.68	60.53	22.22	1.1	14.47	4.17	8.79	10.53	47.22	67.03	13.89	64.69	84.35	21.95	2.06	23.71	16.72	55.64	57.21	3.72	0.16	0.36	0	0	1.44	0
72	80.67	87.76	83.33	89.42	98.21	93.27	69.36	89.84	91.41	92.97	92.24	96.33	94.78	65.22	26.92	37.5	60	34.78	36	40	23.81	19.73	13.51	19.73	60.54	8.11	0	7.48	5.41	6.12	10.2	61.49	69.39	11.79	67.66	80.14	33.58	2.06	21.84	15.85	27.38	33.36	6.94	0	0.12	0	0	0	0
58.23	72.73	84.62	89.36	89	92.31	90	89.19	96.84	98.7	94.74	98.86	94.62	98.97	76	50	14.29	35.29	52	22.73	26.32	21.43	21.26	22.31	31.67	30.71	13.22	0.83	7.87	3.31	9.17	34.65	52.07	51.67	41.61	63.84	70.19	12.56	2.39	67.44	12.68	84.26	97.03	64.48	0.25	0	0.38	0	0	0
81.52	89.13	82.91	96.12	87.61	95.05	94	67.19	85.33	95.06	85.58	93.48	92.41	93.94	52.88	27.94	25	27.12	26.09	14.81	30	30.3	37.27	36.99	39.01	0.63	10.06	3.66	13.84	7.69	12.8	12.42	27.4	34.04	19.8	43.48	55.81	21.29	0.78	36.36	5.92	100	100	100	100	100	100	100	94.66	19.87
68.24	85.89	86.72	91.41	88.54	89.22	90.24	77.4	83.1	90.68	86	88.04	89.8	87.36	72.31	52.21	52.98	34.17	39.73	41.25	39.2	41.13	36.04	36.04	36.99	0.63	4.73	0.61	21.38	19.53	18.29	17.26	31.98	30.64	26.98	50	48.62	32.9	1.76	18.97	21.67	98.56	8.15	0	47.36	67.81	55.76	57.17	25.33	14.47
12.73	82.83	91.33	97.12	95	93.7	98.06	69.93	91.57	93.97	96.35	97.12	100	95.27	55.07	50	44.33	39.66	33.33	26.19	30.16	45.78	27.69	33.64	35.88	0	14.2	0.61	11.32	14.79	13.41	14.87	27.27	33.53	20.57	41.1	52.29	26.78	1.14	14.74	52.63	100	100	0.02	0	0	0	0	0	0
58.42	78.41	82.05	93.24	85.37	95.45	84.42	60	83.95	89.04	72.97	89.39	85	84.15	72.22	53.91	35.21	17.07	35.29	23.19	17.5	50	28.26	23.47	28.57	0	8.88	1.83	8.18	8.88	8.54	21.74	38.78	45.92	30.3	50.67	64.29	19.75	1.22	36.96	13.69	93.45	1.6	0	13.91	5.34	0	1.28	2	3.06
69.64	57.95	80.3	84.15	86.05	74.74	87.5	78.57	91.75	92.39	93.33	93.83	91.95	96.55	58.82	54.9	37.8	37.21	28.57	31.15	44.44	35.29	26.62	30.43	28.15	0	11.24	0.61	22.01	11.24	15.85	18.83	39.13	51.11	25.66	56.25	71.13	25.83	0.51	14.77	10.4	99.92	93.18	98.44	99.95	99.83	48.62	24.57	1.25	0
82.14	87.69	90.68	85.22	91.6	91.89	90.44	73.91	80.77	89.62	84.07	89.69	91.15	85.11	53.13	23.68	31.15	42.37	22.64	25	28.57	16.67	27.23	34.03	32.65	0	7.69	0.61	11.95	11.83	8.54	16.23	35.08	40.82	22.3	53.17	60.61	14.98	1.42	7.32	1.55	0.08	0.04	0	0	0	0	0	0	0
78.9	95	96.81	98.73	97.8	98.8	96.59	4.41	1.62	3.14	4.17	11.27	93.86	91.23	71.3	68.66	34.69	20	3.7	9.3	13.89	25	14.63	13.79	11.72	56.1	18.1	0.69	12.2	9.48	7.59	17.07	52.59	73.79	19.38	59.68	80.28	38.29	2.52	16.55	2.34	100	100	100	98.86	99.15	98.46	99.44	97.58	80.67
NaN	NaN	NaN	NaN	NaN	NaN	NaN	NaN	NaN	NaN	NaN	NaN	NaN	NaN	NaN	NaN	NaN	NaN	NaN	NaN	NaN	NaN	NaN	NaN	NaN	NaN	NaN	NaN	NaN	NaN	NaN	NaN	NaN	NaN	NaN	NaN	NaN	NaN	NaN	NaN	NaN	NaN	NaN	NaN	NaN	NaN	NaN	NaN	NaN	NaN
NaN	NaN	NaN	NaN	NaN	NaN	NaN	NaN	NaN	NaN	NaN	NaN	NaN	NaN	NaN	NaN	NaN	NaN	NaN	NaN	NaN	NaN	NaN	NaN	NaN	NaN	NaN	NaN	NaN	NaN	NaN	NaN	NaN	NaN	NaN	NaN	NaN	NaN	NaN	NaN	NaN	NaN	NaN	NaN	NaN	NaN	NaN	NaN	NaN	NaN
53.41	67.37	76.12	81.82	89.23	80.28	96.43	70.42	72.73	91.38	98	90.2	89.36	94.34	68.04	47.73	32.14	30.77	31.25	31.03	33.33	5.88	22.37	36.46	25	32.89	14.58	3	5.26	11.46	4	21.05	34.38	51	29.83	55.42	68	24.57	2.82	3	40.99	51.66	35.32	3.83	2.23	0	0	0	0	0
61.7	75.86	88.46	94.52	90.41	86.3	98.53	58.93	84.44	82.5	97.01	92.5	92.65	98.65	80.42	72.09	59.57	62.96	36.36	48.15	42.11	61.36	47.01	47.06	52.19	23.11	13.73	1.09	7.57	5.88	6.2	9.56	17.65	22.26	11.77	21.64	27.5	31.55	1.72	26.82	12.49	14.15	32.53	8.82	0	0	0	0	0	0
74.38	77.6	92.55	91.67	96.49	93.75	96.04	75.86	87.61	89.52	91.26	97.96	98.99	98.9	74.29	55.77	30.23	32.14	19.51	28.13	6.67	21.05	26.07	22.22	26.46	44.08	30.99	6.35	6.64	2.34	5.82	13.27	28.65	41.8	15.14	32.94	48.6	14.58	1.52	23.22	15.54	73.18	79.5	54.19	48.32	26.83	10.15	4.42	0	0
77.65	83.91	91.04	96	94.52	91.3	97.87	64.1	81.01	93.06	84.91	88.89	90.2	98.8	72	53.33	48.57	50	40.91	64.71	31.58	31.82	16.39	23.56	20.88	61.2	40.38	1.65	11.48	15.38	12.09	6.01	19.71	57.69	6.6	22.23	65.17	43.88	2.68	25.53	23.67	62.77	25.38	21.52	66.58	33.38	16.61	0	0	0.24
71.52	87.59	94.41	93.02	96	95.16	95.83	68.15	83.96	86.76	96.63	99.37	96.98	98.66	60.98	22.22	30.91	24	19.61	18.75	16.95	11.11	20.39	26.18	18.62	44.31	30.9	3.64	10.98	14.16	12.15	16.86	27.47	55.47	18.33	30.94	59.99	24.82	1.99	8.6	23.88	16.98	15.67	4.43	0	0	0	0.55	0.33	0
NaN	NaN	NaN	NaN	NaN	NaN	NaN	NaN	NaN	NaN	NaN	NaN	NaN	NaN	NaN	NaN	NaN	NaN	NaN	NaN	NaN	NaN	NaN	NaN	NaN	NaN	NaN	NaN	NaN	NaN	NaN	NaN	NaN	NaN	NaN	NaN	NaN	NaN	NaN	NaN	NaN	NaN	NaN	NaN	NaN	NaN	NaN	NaN	NaN	NaN
66.67	82.69	88.17	82.56	88.31	84.44	90.83	62.39	74.07	76.77	88.76	77.53	83.15	83.56	40.51	23.6	16.46	16.67	13.11	24.42	23.21	22.86	27.46	33.33	31.5	0	11.83	0.61	16.98	17.16	12.8	13.38	29.71	43.31	18.45	44.57	63.22	22.9	4.59	10.91	16.02	0	2.98	1.82	0	0.75	1.09	0.55	1.12	0.87
79.74	88.95	96.32	97.6	97.58	100	96.04	45.3	78.57	88.07	84.47	89.62	93.69	96.88	77.32	69.96	56.62	50.65	49.54	44.74	40.48	45.89	56.13	55.62	51.27	0	17.16	6.1	23.9	18.34	19.51	9.69	10.95	14.93	22.08	24.67	30.64	24.5	3.85	19.3	19.78	99.43	99.67	100	100	100	100	100	96.9	91.9
NaN	NaN	NaN	NaN	NaN	NaN	NaN	NaN	NaN	NaN	NaN	NaN	NaN	NaN	NaN	NaN	NaN	NaN	NaN	NaN	NaN	NaN	NaN	NaN	NaN	NaN	NaN	NaN	NaN	NaN	NaN	NaN	NaN	NaN	NaN	NaN	NaN	NaN	NaN	NaN	NaN	NaN	NaN	NaN	NaN	NaN	NaN	NaN	NaN	NaN
56.12	69.62	78.26	80	87.3	91.07	96.55	50	75.36	81.25	72.22	74.31	70.65	89.04	35.11	22.22	26.32	20.45	28.85	26.09	30.77	14.29	27.87	30.66	24.59	0	11.83	0.61	15.09	8.28	7.93	17.21	40.88	50.82	23.86	58.95	67.39	26.82	1.85	24.32	9.18	99.99	100	100	100	100	100	100	97.43	84.6
60.78	64.15	83.33	81.16	77.14	88.06	83.33	47.69	62.63	69.9	69.86	88.73	90.36	73.4	66.42	46.88	29.52	32.22	41.98	45.1	24.1	47.37	28.47	25.58	27.14	1.89	10.65	4.27	16.35	15.98	13.41	21.17	31.01	40.71	29.59	41.67	55.88	21.96	1.78	32.2	25.61	98.4	14.35	17.81	96.6	96.82	73.66	56.63	40.89	17.75
37.5	73.33	74.53	73.21	68.87	78.72	82.05	40.56	55	71.58	69.39	71.29	71.91	73.63	69.11	62.74	41.2	38.21	30.43	30.89	35.79	33.21	54.24	52.22	55.27	0.63	0.59	2.44	128.3	116.57	137.2	0	0.85	0.18	0	1.77	0.41	30.36	6.6	28.45	24.67	99.86	19.95	22.9	99.82	97.38	99.61	98.48	97.52	87.36
42.86	66	75.86	87.5	84.42	88.89	88.61	41.73	73.4	71.88	74.65	80	82.67	90.41	45.19	27.16	28.36	20.59	38.46	21.31	24.71	23.73	27.01	24.81	24.22	0	7.69	1.83	17.61	12.43	17.07	21.9	41.86	39.13	30	55.67	51.64	30.04	7.69	30.95	26.79	99.12	13.02	10.93	74.45	66.96	53.68	50.44	34.33	29.62
60.64	67.95	85.94	70.15	84.48	88.89	95.56	54.02	75	82.61	87.3	86.44	92.54	83.12	78.32	74.31	70.23	58.9	37.04	55.1	46.34	33.33	47.69	46.34	50.28	0	12.43	0.61	5.03	6.51	7.32	8.21	21.95	27.93	15.69	40.91	56.18	11.39	1.36	15.38	17.76	99.12	89.83	100	95.42	87.94	66.87	54.36	41.98	33.79
38.66	68.75	68.18	78.46	72.46	78.46	83.05	62.2	77.94	91.07	83.33	86.44	88.89	83.08	79.92	68.91	38.96	37.78	20	31.11	33.33	35.71	33.33	34.55	41.34	0	21.3	1.83	13.21	4.73	10.98	14.55	24.24	42.46	21.82	37.04	72.38	15.24	2.01	2.63	25.7	98.52	97.32	99.95	99.62	99.14	98.16	63.66	67.49	62.8
80.95	75.68	87.18	85	85.39	87.18	90.79	51.79	71.6	78.87	75.34	77.14	83.08	78.26	59.14	35.62	28.33	17.07	16.22	43.59	34.09	27.91	38.82	40.49	34.66	0	13.61	0.61	15.72	10.06	15.24	11.18	20.25	37.5	18.27	34.02	57.39	17.38	3.83	23.39	30.25	99.76	100	100	98.84	100	99.91	98.93	99.63	100
[truncated: 11 more columns]
