# Supplementary material for: Early Identification of Alzheimer's Disease in Mouse Models: Application of Deep Neural Network Algorithm to Cognitive Behavioral Parameters
Source: iScience. 2021 Feb 16;24(3):102198. doi: 10.1016/j.isci.2021.102198 (PMC7937558; doi:10.1016/j.isci.2021.102198)
Supplement: Data S1. Code and data used in this study, related to figure 1 [file mmc2.zip › BehavioralData_phase1.txt]

63.09	89.81	79.17	87.04	84.48	93.02	88.68	73.53	88.42	91.82	93.55	91.58	95.1	89.91	75.38	75.68	74.07	57.14	48.39	56.41	34.78	48.39	29.25	30.1	32.52	19.73	6.69	2.8	7.82	7.02	4.55	31.29	39.8	37.41	44.23	56.94	55.44	28.78	1.65	5.31	43.73	92.54	73.78	77.84	38.27	17.78	18.94	12.33	15.45	14.16
60	81.82	86.87	79.79	82.8	75	70.09	60.77	72.11	82.18	84.17	89.15	92.41	94.83	69.89	65.66	40.63	51.72	37.04	56.67	35	50	39.27	45.61	41.31	16.83	3.86	0.28	4.62	4.56	4.56	23.43	29.12	31.91	38.59	53.55	54.37	23.93	2.71	3.03	15.64	88.11	88.67	79.23	71.09	56.59	41.18	14.5	25.89	13.46
72.52	87.91	83.18	87.76	87.78	91.09	91.49	68.99	85.71	86	86.14	90.82	91.84	100	76.22	51.95	17.95	35.71	30.23	16.13	23.81	12.9	20.51	20.07	21.4	23.08	4.28	1.75	11.36	9.21	11.58	38.83	61.51	60.7	48.85	76.95	77.23	25.6	1.69	15	37.5	80.15	77.1	65.42	33.04	18.52	16.83	18.18	10.68	12.5
76.13	73.1	89.06	78.23	89.6	92.59	90.83	71.23	79.72	79.55	85.38	86.32	90	92.66	77.78	57.75	66.15	61.11	60.98	37.84	47.22	25.93	25.49	24.55	24.73	48.63	10.11	0.73	10.2	8.66	10.91	10.2	46.57	56.73	13.68	61.72	75.36	18.89	1.78	8.16	17.42	85.93	87.57	83.44	49.68	34.07	30.82	25.69	23.08	15.83
NaN	NaN	NaN	NaN	NaN	NaN	NaN	NaN	NaN	NaN	NaN	NaN	NaN	NaN	NaN	NaN	NaN	NaN	NaN	NaN	NaN	NaN	NaN	NaN	NaN	NaN	NaN	NaN	NaN	NaN	NaN	NaN	NaN	NaN	NaN	NaN	NaN	NaN	NaN	NaN	NaN	NaN	NaN	NaN	NaN	NaN	NaN	NaN	NaN	NaN
89.13	86.92	93.52	90.18	89.81	91.35	94.05	82.27	85.34	88.19	74.51	87.04	90.82	91.23	71.68	41.03	40.82	38.64	15.38	45.71	48.72	37.5	27.12	32.08	30.77	40.52	19.25	1.75	7.52	8.3	6.29	15.03	32.83	45.1	20.63	48.33	65.15	24.49	0.81	1.48	21.08	NaN	NaN	NaN	NaN	NaN	NaN	NaN	NaN	NaN
74.43	87.33	87.73	89.39	87.86	93.79	89.8	82.55	90.06	92.86	91.56	92.81	93.17	92.64	71.36	48.78	18.92	36.36	28.26	20.45	29.55	28.57	24.1	29.8	29.03	31.92	4.97	0.65	7.82	8.28	8.39	26.06	49.67	52.26	34.33	70.75	73.64	24.75	1.75	5.26	43.12	86.36	89.3	85.88	81.77	80.65	81.29	76.25	77.55	67.72
78.95	89.26	83.96	84.85	93.64	94.74	94.29	80.37	87.76	88.89	90.11	90.36	97.2	95.65	71.3	53.85	39.13	17.65	42.86	29.63	58.93	22.22	30.16	31.87	35.62	31.35	9.96	1.37	5.56	7.17	8.68	25.4	39.84	48.4	36.36	58.48	75.18	19.91	0.94	2.35	8.94	94.39	91.01	73.56	50.42	32.08	30.05	31.52	25.17	32.67
80.45	88.33	84.17	82.73	93.22	81.03	85.98	77.11	79.84	86.09	83.06	85.84	90.16	84.75	86.26	78.38	59.46	60	50	56.41	15	30	23.83	27.18	27.16	45.08	15.9	1.23	6.22	5.64	6.79	18.65	50.26	59.26	24.49	69.01	81.36	28.74	2.58	15.97	3.51	91.53	91.3	78.87	77.84	84.38	79.43	66.67	66.43	62.91
74	93.38	91.67	87.76	83.59	87.86	99.09	75.18	90.91	90.57	81.13	88.89	87	73.22	69.32	53.7	32.26	44.44	47.37	36.36	20.59	47.83	33.43	35.53	32.17	29.11	11.01	0.87	7.49	8.49	7.25	24.78	40.88	50.14	37.23	63.41	73.93	29.53	0.29	6.8	11.76	91.22	89.35	85.9	76.97	70.55	44.08	14.72	17.92	15.79
72.12	66.98	81.01	82.65	88.57	88	86.75	84.95	85.37	90.38	85.19	82.61	81.52	83.33	80.37	81.65	50	63.64	74.51	56.25	69.7	66.67	34.89	43.75	40.1	22.13	8.85	1.04	6.81	2.6	3.65	35.74	36.98	46.88	54.9	65.74	78.26	18.26	0.58	15.98	53.51	76.74	63.69	58.6	59.59	43.85	36.07	25.56	23.53	22.02
63.73	76.25	79.45	77.78	79.41	78.13	84.81	57.66	65.56	68.89	63.33	68.82	80.56	69.86	70.45	68.86	50.94	36.71	50.54	27.91	42.86	40.48	15.79	25	26.76	30.26	2.38	1.41	14.47	14.29	9.86	39.47	58.33	61.97	71.43	70	69.84	38.96	1.74	10.29	53.42	85.56	83.15	74	72.11	69.94	78.89	29.31	8.63	5.52
61.29	75	57.14	69.15	74.44	73.75	70.93	56.86	63.16	63.44	68.42	82.91	91.51	89.66	77.86	72.55	43.65	34.53	35.4	43.75	28.87	27.45	39.72	30.71	34.31	21.28	3.15	1.46	12.06	12.6	10.95	26.95	53.54	53.28	40.43	63.55	60.83	25.97	3.04	15.09	22.37	96.64	88.89	76.64	70.3	46	34.12	34.57	30.54	31.41
62.94	93.42	93.59	97.46	92.97	94.69	96.49	75.47	94.57	96.1	96.58	95.28	87.84	91.78	68.29	71.29	64.71	47.5	40	56.02	41.51	42.19	32.14	33.13	36.42	17.86	3.75	1.99	14.29	13.13	12.58	35.71	50	49.01	52.63	60.15	57.36	30.41	2.4	0	2.28	NaN	NaN	NaN	NaN	NaN	NaN	NaN	NaN	NaN
55.45	62.5	72.22	80	65.33	82.14	73.02	60.47	72.46	69.74	73.33	67.5	83.91	79.27	77.05	80.45	78.07	62.69	40.85	37.5	27.78	24.19	24.24	36.46	28.41	13.13	10.42	3.41	7.07	8.33	6.82	55.56	44.79	61.36	69.62	55.13	68.35	NaN	NaN	NaN	NaN	88.97	77.68	63.73	67.06	45.87	13.89	16.35	12.15	6.67
84.49	90.37	90.45	95.08	91.07	96.35	97.01	82.23	89.19	96.41	99.13	96.27	97.75	96.48	73.55	73.74	43.53	41.89	54.88	50	27.03	35.29	55.26	47.68	52.53	15.35	16.88	1.56	6.58	11.81	6.23	22.81	23.63	39.69	29.21	33.14	43.04	30.95	3.21	0	10.64	85.9	83.33	63.91	66.67	55.73	72.97	52.59	47.83	38.52
63.12	77.36	81.82	86.87	88.61	85.87	84.16	65.82	81.31	84.54	90.16	91.3	94.59	91	65	26.25	38.33	29.41	19.61	32.08	28.95	25.93	29.87	30	37.11	41.56	5.38	0	7.14	10.77	10.69	21.43	53.85	52.2	41.77	64.22	58.45	11.11	15.79	0	5.84	85.06	85.82	77.61	72.49	71.11	68.75	71.36	71.9	64.86
88.95	97.44	92.5	90.41	97.54	93.8	96.05	80.21	88.41	88.89	90.05	90.64	91.55	95.36	53.16	27.55	23.53	36.62	36.17	22.22	20	24.66	21.14	16.56	17.43	45.99	21.02	1.04	10.37	11.68	11.83	16.05	41.19	61	20.35	49.36	73.87	14.98	1.46	3.7	4	NaN	NaN	NaN	NaN	NaN	NaN	NaN	NaN	NaN
60.16	71.59	77.78	71.11	75.27	80.95	75.58	63.27	72.5	77.34	86.46	86	91.03	90.38	69.67	66.67	61.04	49.25	34.92	42.31	27.5	32.43	39.66	32.2	33.61	29.54	13.61	0.84	6.33	8.62	10.23	14.77	36.51	49.06	24.48	53.85	73.9	19.85	0.65	3.28	14.1	87.63	83.79	87.06	85.33	75.13	72.45	67.63	56.07	56.22
70.67	84.38	81.65	87.06	96.33	95.33	90.91	73.39	84.44	87.62	89.17	93.86	87.88	97.44	68.13	38.18	34.78	55.32	45.45	42.42	51.85	32.26	17.97	22.9	22.15	52.88	3.44	1.01	8.47	12.6	10.4	11.86	56.11	61.07	14.46	72.77	78.45	36.47	5.32	14.38	33.8	93.63	85.8	88.16	88.08	88.89	94.62	84.52	88.68	88.06
73.53	68.32	82.35	85.14	82.28	79.45	80.95	75.31	72.62	69.57	85.71	73.63	80.52	74.07	75	68.89	40.74	6.25	39.13	56.41	34.78	26.67	37.86	44.17	45.93	20.16	2.5	0	8.23	8.75	8.54	23.87	37.92	39.84	38.41	67.91	73.68	40.19	0.9	0	5.3	89.09	88.8	87.39	84.8	84.48	82.54	73.95	64.15	65.18
NaN	NaN	NaN	NaN	NaN	NaN	NaN	NaN	NaN	NaN	NaN	NaN	NaN	NaN	84.71	83.13	73.58	54.55	40	29.03	25.93	37.5	24.91	27.4	25.95	33.45	11.03	1.04	7.51	6.76	6.57	26.28	45.55	54.33	35	62.75	73.36	NaN	NaN	NaN	NaN	97.93	92.76	97.6	87.59	92.62	87.5	90.91	89.26	94
73.21	87.6	81.74	92.78	90.82	92.38	91.75	75.15	87.27	82.93	96.43	93.62	93.5	94.39	71.21	59.04	54.55	59.26	29.73	29.03	38.46	19.35	33.67	37.99	34.99	26.17	7.86	1.15	3.04	2.18	4.59	20.08	36.68	44.17	30.28	59.15	67.94	20.56	0.62	20.3	31.13	92.98	93.07	76.33	56.1	19.85	14.18	8.33	19.42	14.39
71.85	83.33	82.86	88.12	83.17	83.51	95.56	73.6	75.21	83.78	85.86	85.45	93.81	93.94	73.59	69.4	27.91	21.21	40.82	41.67	36.11	32.35	41.76	41.28	42.98	32.67	12.21	0	4.83	6.69	8.19	12.78	31.98	41.52	21.95	54.46	72.82	27.27	2.82	23.89	31.57	95.08	91.98	88.64	86.33	89.39	81.51	81.89	72.44	65.09
51.85	63.56	75.54	84.07	87.25	81.98	80.49	67.38	77.42	82.86	88.28	91.74	92.79	90.18	67.02	77.65	43.86	27.91	29.41	42.55	38.64	39.53	28.34	35.39	28.43	27.88	7.6	0.72	8.53	7.13	7.71	18.89	29.22	38.55	26.37	45.22	53.87	27.77	0.61	3.27	48.12	97.91	95.42	96.88	88.28	91.09	91.8	92	95.74	95.68
69.18	87.97	89.47	83.62	85.6	94.83	98.25	87.58	90.91	94.21	97.32	97.48	96.63	84.32	64.79	45.54	43.48	25.64	27.78	24	34.62	20.93	18.27	20.58	18.02	46.15	9	1.5	9.62	9.32	10.21	18.59	48.87	60.06	22.75	61.54	73.26	10.64	3.03	7.19	22.4	97.17	92.54	89.39	74.7	42.05	41.55	53.76	32.31	30.23
48.25	63.33	67.5	75	71.23	81.82	80.88	45.16	63.53	68.75	84.29	82.86	98.46	75	56.9	61.27	62.36	44.64	36.73	22.58	30	23.68	34.82	40.35	34.58	34.82	13.16	0.93	8.04	6.14	5.61	22.32	40.35	58.88	39.06	50	63	32.29	5.43	3.92	20.62	93.72	92.65	87.77	88.1	89.51	86.27	89.44	96.27	97.74
61.9	66.67	70	77.78	70.41	72.38	80.17	49.72	68.6	70.48	89.52	86.11	88.12	88.57	57.31	61.11	30.46	32	31.43	31.15	22.22	41.89	34.97	38.93	35.24	14.69	2.01	0	15.38	14.09	13.33	34.97	44.97	51.43	50	53.6	59.34	25.43	2.2	0	9.79	NaN	NaN	NaN	NaN	NaN	NaN	NaN	NaN	NaN
86.27	89.9	97.3	96.63	96.23	95.35	95.74	83.21	94.59	91.2	97.83	96.67	92.31	100	76.36	47.62	51.35	14.29	10.53	25.71	44	36.36	28.57	23.08	27.22	19.52	4.52	0.63	1.9	3.62	1.27	50	68.78	70.89	63.64	74.88	72.26	36.71	0.55	80	60.22	100	99.55	100	100	99.33	99.42	99.32	100	100
47.06	66.67	74.74	75.56	75.34	75.71	69.33	48.54	69.9	68.24	68.81	68.13	64.95	73.03	73.22	57.51	25.22	20.78	29.55	39.29	18.67	43.08	16.16	24.78	19.15	34.34	7.96	2.13	17.17	21.24	18.09	32.32	46.02	60.64	66.67	65	76	10.96	2.09	0	8.16	NaN	NaN	NaN	NaN	NaN	NaN	NaN	NaN	NaN
62.5	69.23	85	88.16	73.91	80.6	82.43	48.08	55.42	72.22	70.67	78.31	75	86.84	53.33	76.09	77.71	75.51	56.5	44	39.06	42.64	40.16	44.19	51.13	23.77	11.63	0	8.2	3.1	8.27	27.87	41.09	40.6	40.96	48.18	44.26	26	2.87	12.5	23.21	77.05	82.84	66.42	71.74	66.47	57.14	84.35	62.75	51.28
61.54	75.42	91.4	87.1	83.15	85.42	81.52	56.3	78.63	69.77	72.92	79.82	89.87	82.24	62.5	66.93	63.23	48.64	47.07	43.02	34.08	23.66	52.11	49.12	50.29	4.58	3.82	3.18	40.85	43.82	43.64	2.46	3.24	2.89	4.52	6.18	5.43	24.03	10.24	10.42	32.39	NaN	NaN	NaN	NaN	NaN	NaN	NaN	NaN	NaN
51.69	72.41	65.71	65.59	82.5	81.18	63.22	49.15	68.22	70.1	80.28	77.22	84.42	85.33	70.87	49.34	38.05	29.17	40.3	34.78	30.43	35.42	33.98	27.08	37.25	20.39	13.54	0.98	7.77	11.46	3.92	37.86	47.92	57.84	52.7	63.89	60.82	20.73	5.04	14.68	22.63	80.4	72.82	65.56	67.11	57.23	50.99	33.83	22.96	18.32
57.84	65.52	70.69	73.44	74.47	82	81.82	49.07	62.11	73.61	78	75	82.5	94.2	53.33	46.67	38.78	43.24	44.44	36.96	44.9	28.57	39.2	39.53	38.97	25.6	8.53	4.41	2.4	5.43	4.41	32.8	46.51	52.21	45.56	54.05	57.26	14.44	4.43	13.33	21.3	81.36	77.46	76.6	85.21	75	72.55	85.38	78.99	83.49
56.41	75.28	80.77	83.82	76.32	84.38	81.67	53.92	80.23	80.36	85.9	89.47	85.37	84.93	83.15	67.24	56.06	34.04	43.18	18.75	39.13	36.36	27.59	23.89	24.22	41.38	15.93	2.34	8.62	3.54	10.16	22.41	56.64	63.28	44.83	70.33	72.32	25.81	2.79	12.63	9.2	68.34	62.98	57.78	66.67	62.2	62.5	81.25	72.27	83.21
46.9	74.23	71.84	81.71	83.53	68.57	73.49	54.95	53.7	65	73.74	71.43	74.44	73.26	64.86	40	25.58	46.51	37.25	35.09	33.33	36.73	41.38	42.18	43.05	14.94	6.8	0	14.37	6.8	15.23	29.31	44.22	41.72	41.46	51.18	49.22	13.92	5.02	9.34	21.39	73.76	71.63	70.68	78.31	51.74	40	29.45	21.48	25.68
[truncated: 11 more columns]
